# Supplementary material for: Lavandula stoechas subsp. luisieri (Rozeira) Rozeira: Variability of Chemical Composition of Essential Oil in Wild Populations
Source: Plants (Basel). 2025 Nov 10;14(22):3435. doi: 10.3390/plants14223435 (PMC12656282; doi:10.3390/plants14223435)
Supplement: Supplementary file 1 [file plants-14-03435-s001.zip]

Archive with 3 entries (3 files):
- Suplement S1. Checklist samples.pdf
- Suplement S2. Chemical Composition.pdf
- Suplement S3. Main components.pdf
